# Supplementary material for: The Mechanism of Lipopolysaccharide Escaping the Intestinal Barrier in Megalobrama amblycephala Fed a High-Fat Diet
Source: Front Nutr. 2022 Apr 7;9:853409. doi: 10.3389/fnut.2022.853409 (PMC9023073; doi:10.3389/fnut.2022.853409)
Supplement: Supplementary file 1 [file Data_Sheet_1.ZIP]

Archive with 39 entries (37 files):
- raw data -/
- raw data -/Fig. 1 .xls
- raw data -/Fig. 2.xlsx
- raw data -/Fig. 2A.jpg
- raw data -/Fig. 3.xlsx
- raw data -/Fig. 3G .docx
- raw data -/Fig. 4B,D,E.xlsx
- raw data -/Fig. 4D.jpg
- raw data -/Fig. 4E.jpg
- raw data -/Fig. 5 E-O.xls
- raw data -/Fig. 5A-C.xlsx
- raw data -/Fig. 5D.xlsx
- raw data -/Fig. 6A-D.xlsx
- raw data -/Fig. 6F.xlsx
- raw data -/Fig. 6H-K.xlsx
- raw data -/Fig. 6I.docx
- raw data -/WB data/
- raw data -/WB data/Fig. 2 MUC2-I.tif
- raw data -/WB data/Fig. 2 occludin-GC.tif
- raw data -/WB data/Fig. 2 occludin-I.tif
- raw data -/WB data/Fig. 2 pIRE1-GC.tif
- raw data -/WB data/Fig. 2-action-I.tif
- raw data -/WB data/Fig. 2-p-IRE1-GC.tif
- raw data -/WB data/Fig. 2GPR-78-GC .tif
- raw data -/WB data/Fig. 2GPR78-I.tif
- raw data -/WB data/Fig. 2IRE1-I-1.tif
- raw data -/WB data/Fig. 2IRE1-I.tif
- raw data -/WB data/Fig. 2MUC2-GC.tif
- raw data -/WB data/Fig. 2action-GC.tif
- raw data -/WB data/Fig. 5M-1.tif
- raw data -/WB data/Fig. 5M-2.tif
- raw data -/WB data/Fig. 5M-3.tif
- raw data -/WB data/Fig. 5M-4.tif
- raw data -/WB data/Fig. 5Maction.tif
- raw data -/WB data/Fig. 6G-3.tif
- raw data -/WB data/Fig. 6H-2.tif
- raw data -/WB data/Fig. 6H-4.tif
- raw data -/WB data/Fig. 6haction.tif
- raw data -/WB data/Fig.6H-1.tif
