# Supplementary material for: The Mechanism of Lipopolysaccharide Escaping the Intestinal Barrier in Megalobrama amblycephala Fed a High-Fat Diet
Source: Front Nutr. 2022 Apr 7;9:853409. doi: 10.3389/fnut.2022.853409 (PMC9023073; doi:10.3389/fnut.2022.853409)
Supplement: Supplementary file 1 [file Data_Sheet_1.ZIP › raw data -/Fig. 1 .xls]

## Sheet: Sheet1
	Body weight	Abdominal Fat	Body length			Liver	Liver fat
NFD	147.2	3.34	17.91	2.26902	2.56225	1.35424	0.0938488	6.93
	140.4	2.74	19.25	1.95157	1.96823	1.78308	0.124459	6.98
	195.5	5.05	11.76	2.58312	12.0206	1.89635	0.158914	8.38
	141.1	4.95	16.51	3.50815	3.13535	1.43922	0.0805963	5.6
HFD	159.9	6.99	15.95	4.37148	3.94064	2.0787	0.194774	9.37
	121.4	6.47	13.8	5.32949	4.61936	1.43252	0.17663	12.33
	159.6	9.02	15.28	5.65163	4.47366	1.9152	0.188647	9.85
	137.8	11.46	12.43	8.3164	7.17523	1.32288	0.163773	12.38
	Plasma glucose	plasma glucose cholesterol	plasma triglycerides
NFD	4.49	2.88	1.75
	3.21	3.65	1.06
	5.72	3.36	1.05
	3.7	5.88	2.66
HFD	8.95	9.15	4.24
	9.71	6.08	3.38
	6.48	7.95	4.47
	10.08	8.15	6.98
	TNF-a			IL-6			MCP-1			LPS
	liver	Plasma	Intestine	liver	Plasma	Intestine	liver	Plasma	Intestine	Plasma
NFD	4.25	22.11	10.65	16.13	27.84	7.46	14.48	47.45	19.23	27.34
	10.28	15.25	11.16	28.39	20.1	15.59	9.16	31.28	17.73	28.54
	4.16	28.06	12.45	21.54	24.37	15.63	10.65	39.13	11.39	40.33
	6.9	18.97	22.31	19.72	18.46	12.76	11.77	32.68	6.2	59.85
HFD	13.33	24.15	39.9	32.63	37.9	29.33	15.89	53.32	13.05	79.06
	17.68	39.85	33.51	37.37	32.79	23.15	24.73	64.46	16.79	88.45
	12.73	35.13	21.17	46.62	43.25	16.09	20.15	62.28	7.77	62.37
	11.5	41.65	27.89	29.7	33.72	31.08	16.45	57.78	10.71	82.05
