# Supplementary material for: The Mechanism of Lipopolysaccharide Escaping the Intestinal Barrier in Megalobrama amblycephala Fed a High-Fat Diet
Source: Front Nutr. 2022 Apr 7;9:853409. doi: 10.3389/fnut.2022.853409 (PMC9023073; doi:10.3389/fnut.2022.853409)
Supplement: Supplementary file 1 [file Data_Sheet_1.ZIP › raw data -/Fig. 2.xlsx]

## Sheet: 炎症
	IL-6			TNF-a			MCP-1					LPS
NFD	13.39	41.09	23.95	17.39	25.09	32.89	27.69	35.6	24.29		NFD	5304.91	47.73
	25.85	32.61	11.08	8.33	19.69	20.08	16.96	45.16	11.68			4154.27	21.17
	23.38	21.32	23.41	15.73	31.83	14.85	26.68	30.22	23.99			2680.84	26.14
	13.12	32.24	15.18	9.34	14.91	23.24	15.44	59.96	20.79			5482.28	40.86
HFD	33.66	61.41	48.67	42.36	42.13	32.69	43.4	71.16	22.72		HFD	3637.94	72.95
	46.4	48.03	30.98	33.44	61.1	50.62	41.53	90.26	23.49			4184.28	64.29
	69.89	73.15	34.94	29.44	50.01	51.36	35.8	65.84	23.49			6881.5	87.66
	36.56	59.98	45.52	41.86	37.96	66.82	67.85	71.86	13.24			5126.74	65.44
HFDA	24.68	41.02	31.39	14.63	41.09	28.92	19.1	54.92	19.55		HFDA	942.754	55.76
	18.5	51.4	44.5	23.86	32.7	60.46	33.33	29.82	10.99			1299.91	41.49
	30.98	47.27	39.35	28.76	13.01	41.31	22.07	31.98	21			1045.92	38.42
	29.88	32.99	53.35	12.05	28.6	46.24	15.89	26.07	10.76			1515.48	58.5
	Liver	plasma	intestine	Liver	plasma	intestine	Liver	plasma	intestine			intestine	plasma
	MCP-1	TNF-a	IL-6	MCP-1	TNF-a	IL-6
NFD	1.08	1.14	1.09	1.06758	1.14455	0.970891
	1	0.97	1.08	0.992725	0.690576	1.21681
	0.98	0.96	0.83	0.900422	1.01553	0.928942
	0.94	0.93	1	1.03927	1.14935	0.88336
HFD	3.59	1.36	1.37	0.797816	1.30399	1.79122
	4.06	1.85	1.49	0.928786	1.92642	2.17426
	4.04	1.66	1.68	1.23003	2.1114	1.70277
	3.71	1.72	1.54	1.76092	1.87727	1.68901
HFDA	1.87	0.93	1.16	1.24803	1.1471	1.23632
	2.09	0.99	1.21	1.36597	1.01553	1.28514
	1.61	1.19	1.06	1.12165	0.979895	1.53343
	2.4	1.07	0.94	1.23545	1.45571	1.64294
	Adipose tissue			Brain

## Sheet: 总菌
1	11.54
1	10.71
1	10.54
1	10.82
2	10.91
2	10.29
22	11.48
2	9.94
3	8.57
3	8.01
33	8.39
3	8.77
11.54	10.71	10.54	10.82	10.91	10.29	11.48	9.94	8.57	8.01	8.39	8.77

## Sheet: LPS-肠道
1	53049.1	5304.91
1	41542.7	4154.27
1	26808.4	2680.84
1	54822.8	5482.28
2	36379.4	3637.94
2	41842.8	4184.28
2	68815	6881.5
2	51267.4	5126.74
3	9427.54	942.754
3	12999.1	1299.91
3	10459.2	1045.92
3	15154.8	1515.48
5304.91	4154.27	2680.84	5482.28	3637.94	4184.28	6881.5	5126.74	942.754	1299.91	1045.92	1515.48

## Sheet: Sheet2
1183	11.83			24.29
1221	12.21			11.68
1001	10.01			23.99
2137	21.37			20.79
2854	28.54			22.72
1115	11.15			23.49
2232	22.32			23.49
1104	11.04			13.24
1110	11.1			19.55
2733	27.33			10.99
2247	22.47			21
1052	10.52			10.76
2185	21.85			53.81
1220	12.2			18.33
2926	29.26			13.35
2683	26.83			62.77
2428	24.28			12.12
	0

## Sheet: Sheet1
1708179	17081.8
1869980	18699.8
4769104	47691
1899276	18992.8
4575542	45755.4
5395851	53958.5
3449959	34499.6
3925239	39252.4
4429765	44297.7
2407694	24076.9
2639995	26400
1521011	15210.1
6240492	62404.9
3131225	31312.2
4686047	46860.5
4971847	49718.5
1489109	14891.1
3967388	39673.9
2812443	28124.4
5942001	59420
