# Supplementary material for: The Mechanism of Lipopolysaccharide Escaping the Intestinal Barrier in Megalobrama amblycephala Fed a High-Fat Diet
Source: Front Nutr. 2022 Apr 7;9:853409. doi: 10.3389/fnut.2022.853409 (PMC9023073; doi:10.3389/fnut.2022.853409)
Supplement: Supplementary file 1 [file Data_Sheet_1.ZIP › raw data -/Fig. 3.xlsx]

## Sheet: Sheet1
	DAO	D-LA	FICT-d
NFD	0.076	4.02	11.41
	0.121	5.72	31.61
	0.157	2.39	32.15
	0.174	5.46	21.96
HFD	0.317	5.28	462.7
	0.218	7.29	359.76
	0.257	10.17	402.25
	0.184	9.82	202.96
	Plasma LPS
	NFD			HFD
1h	49.3025	59.0742	54.7286	50.0589	125.783	80.7661
2h	69.5608	67.7423	87.2978	94.1649	120.866	104.135
3h	98.3	74.55	62.17	131.31	171.81	148.98
4h	63.03	64.51	89.79	150.52	123.08	141.91
5h	72.97	97.92	115.66	177.63	213.89	204.47
	FITC-LPS
NFD	23337	25689	0.908443
	20841		0.811281
	25694		1.00019
	32884		1.28008
HFD	42296		1.64646
	37988		1.47877
	36906		1.43665
	42966		1.67254
	High	width	MT
NFD	311.6	107.52	86.44
	317.51	120.17	92.76
	299.8	78.01	95.29
	329.31	128.18	98.25
HFD	323.41	86.29	83.01
	305.72	51.36	76.43
	309.01	52.19	96.98
	301.2	79.31	85.88
