# Supplementary material for: The Mechanism of Lipopolysaccharide Escaping the Intestinal Barrier in Megalobrama amblycephala Fed a High-Fat Diet
Source: Front Nutr. 2022 Apr 7;9:853409. doi: 10.3389/fnut.2022.853409 (PMC9023073; doi:10.3389/fnut.2022.853409)
Supplement: Supplementary file 1 [file Data_Sheet_1.ZIP › raw data -/Fig. 4B,D,E.xlsx]

## Sheet: WB
	MUC2	GPR 78	RIE1	P-REI	Occludin	action	MUC2	GPR 78	RIE1	P-REI	Occludin
NFD	20624.8	9385.78	15661.7	21627.7	23371	17063.1	1.20873	0.550062	0.917869	1.26751	1.36968
	27337.9	8415.37	17449.9	19516.1	21006.8	14919.5	1.83236	0.564052	1.1696	1.3081	1.40801
	19491.7	10035.1	15904.7	18733.4	22239.2	16815.6	1.15914	0.596776	0.945832	1.11405	1.32254
HFD	10149.9	15058.3	16546.5	18377.6	15066.8	16815.4	0.603605	0.895506	0.984008	1.0929	0.896008
	15578.3	17702.8	19581.9	21832.7	13364.3	18928.4	0.823011	0.935251	1.03453	1.15344	0.706045
	15731.4	18751.8	17510.6	16853.8	1745.05	19678.9	0.799405	0.95289	0.889818	0.856444	0.0886763
							#DIV/0!	#DIV/0!	#DIV/0!	#DIV/0!	#DIV/0!
NFD	21903.6	6221.95	8551.75	6970.68	18999.1	17377.7	1.26044	0.358043	0.492111	0.401128	1.0933
	20988.6	5798.73	8246.46	5315.54	16870.9	14412	1.45633	0.402353	0.572192	0.368826	1.17061
	22177.3	5791.93	6172.56	6048.78	16774.3	16762.1	1.32306	0.345537	0.368245	0.36086	1.00072
HFD	16034.8	10348.5	10255.9	15139.9	10808.7	16484.9	0.972698	0.627756	0.622138	0.918413	0.655672
	12779.9	15581.8	11616.4	13706.3	12947.6	14402.6	0.887333	1.08187	0.806546	0.951654	0.898972
	16912.8	14279.4	14733.7	11665.8	10823.8	16984	0.995804	0.840753	0.867503	0.686871	0.637291
		Intestine					GC
	U	S	S/(S+U)
NFD	2095.07	95.905	4.37727
	1851.89	108.225	5.52136
	2795.16	232.686	7.68486
HFD	1994.09	175.028	8.0691
	2188.28	136.689	5.87919
	2289.09	208.726	8.35633
	Intestine
NFD	1111.05	57.461	4.91745
	545.524	43.419	7.37236
	568.119	23.075	3.90312
HFD	1012.89	102.873	9.21998
	1376.76	142.357	9.37102
	1228.66	106.687	7.98945
	GC
