# Supplementary material for: The Mechanism of Lipopolysaccharide Escaping the Intestinal Barrier in Megalobrama amblycephala Fed a High-Fat Diet
Source: Front Nutr. 2022 Apr 7;9:853409. doi: 10.3389/fnut.2022.853409 (PMC9023073; doi:10.3389/fnut.2022.853409)
Supplement: Supplementary file 1 [file Data_Sheet_1.ZIP › raw data -/Fig. 5 E-O.xls]

## Sheet: Sheet1
	FICT-LPS	TNF-a	IL-6	FICT-d		LPS(ng/ml)	cell viability		LA (uM)	cell viability				Cell viability	Cytotoxicity
C	1.07875	19.6	23.57	13.31		0	103.704		0	103.704			C	96	6.02899
	0.887404	11.41	37.5	27.31			101.852			101.852				99.5556	6.26087
	1.08776	18.94	33.23	7.28			100			100				101.333	3.24638
	0.946088	28.87	28.13	14.52			94.4444			94.4444				103.111	0.927536
OA	0.96893	25.15	22.71	22.27		10	111.111		25	111.111			LPS	101.333	7.88406
	1.10795	21.63	33.41	15.91			118.519			118.519				90.6667	3.71014
	1.0522	25.23	27.67	33.69			109.259			109.259				96	6.95652
	1.18114	25.71	25.31	8.86			109.259			109.259				92.4444	4.86956
DSS	1.35871	36.93	30.06	125.59		20	105.556		50	105.556			OA	101.333	6.49275
	1.54282	28.5	39.52	192			87.037			87.037				97.7778	6.72464
	1.60365	33.3	44.28	121.93			92.5926			92.5926				96	2.08696
	1.71058	38.47	49.66	167.47			109.259			109.259				99.5556	8.11594
DSS+OA	1.99787	58.97	58.53	218.16		40	88.8889		100	88.8889			LPS+OA	62.2222	17.3913
	1.65236	38.32	67.41	139.97			92.5926			92.5926				80	22.7246
	2.09817	56.24	68.23	142.14			105.556			105.556				83.5556	21.7971
	1.85958	44.2	44.15	145.35			83.3333			83.3333				74.6667	32.4638
						80	74.0741		200	74.0741
							87.037			87.037
							75.9259			75.9259
							88.8889			88.8889
						160	31.4815		400	31.4815
							24.0741			24.0741
							31.4815			31.4815
							20.3704			20.3704
