# Supplementary material for: The Mechanism of Lipopolysaccharide Escaping the Intestinal Barrier in Megalobrama amblycephala Fed a High-Fat Diet
Source: Front Nutr. 2022 Apr 7;9:853409. doi: 10.3389/fnut.2022.853409 (PMC9023073; doi:10.3389/fnut.2022.853409)
Supplement: Supplementary file 1 [file Data_Sheet_1.ZIP › raw data -/Fig. 5A-C.xlsx]

## Sheet: Sheet3
		Feeding	lipied	OA				Feeding	lipied	OA
正常	1	23645	16004	28936				0.837792	0.710397	1.22543
	1	35451	22598	15308				1.2561	1.0031	0.648287
	1	25635	25781	28741				0.908302	1.14439	1.21717
	1	28161	25730	21467	28223	22528.2	23613	0.997803	1.14212	0.909118
	2	28661	24780	18114				1.01552	1.09995	0.76712
	2	28624	34770	27397				1.01421	1.5434	1.16025
	2	18312	27698	28953				0.648833	1.22948	1.22615
	2	30338	19099	29901				1.07494	0.84778	1.26629
高脂	1	39938	29202	58275				1.41509	1.29624	2.46792
	1	54613	40426	42813				1.93505	1.79446	1.81311
	1	44681	36034	46149				1.58314	1.5995	1.95439
	1	41792	37176	51585	45256	35709.5	49705.5	1.48078	1.65019	2.1846
	2	56275	44895	69865				1.99394	1.99283	2.95875
	2	66027	47731	72730				2.33947	2.11872	3.08008
	2	49723	42355	57893				1.76179	1.88008	2.45174
	2	61749	55473	76277				2.1879	2.46238	3.2303
