# Supplementary material for: The Mechanism of Lipopolysaccharide Escaping the Intestinal Barrier in Megalobrama amblycephala Fed a High-Fat Diet
Source: Front Nutr. 2022 Apr 7;9:853409. doi: 10.3389/fnut.2022.853409 (PMC9023073; doi:10.3389/fnut.2022.853409)
Supplement: Supplementary file 1 [file Data_Sheet_1.ZIP › raw data -/Fig. 5D.xlsx]

## Sheet: Sheet1
	DAO	D-LA	FICT-d
Control	0.074	4.112	6.99
	0.131	2.955	6.5
	0.083	3.733	3.44
	0.116	4.245	7.44
DSS	0.384	7.63	144.22
	0.213	6.73	222.3
	0.337	7.601	281.97
	0.261	13.356	151.71
