# Supplementary material for: The Mechanism of Lipopolysaccharide Escaping the Intestinal Barrier in Megalobrama amblycephala Fed a High-Fat Diet
Source: Front Nutr. 2022 Apr 7;9:853409. doi: 10.3389/fnut.2022.853409 (PMC9023073; doi:10.3389/fnut.2022.853409)
Supplement: Supplementary file 1 [file Data_Sheet_1.ZIP › raw data -/Fig. 6A-D.xlsx]

## Sheet: Sheet1
	FFA	FITC_LPS	TNF-a	IL-6
LPS	0.29	1.06234	47.65	49.57
	0.51	1.03359	66.09	65.06
	0.42	1.02244	50.67	56.36
	0.33	0.881619	61.01	46.32
LPS+OA	0.88	1.31847	92.02	96.18
	0.67	1.49421	78.08	76.77
	0.76	1.86563	88.53	64.76
	0.68	1.54056	58.75	73.89
LPS+OA+SSO	0.63	1.04973	72.3	66.27
	0.39	1.14508	67.8	51.31
	0.54	1.24248	55.95	69.94
	0.48	1.26449	48.03	65.97
