# Supplementary material for: The Mechanism of Lipopolysaccharide Escaping the Intestinal Barrier in Megalobrama amblycephala Fed a High-Fat Diet
Source: Front Nutr. 2022 Apr 7;9:853409. doi: 10.3389/fnut.2022.853409 (PMC9023073; doi:10.3389/fnut.2022.853409)
Supplement: Supplementary file 1 [file Data_Sheet_1.ZIP › raw data -/Fig. 6F.xlsx]

## Sheet: Sheet1
LPS	22942.6		1.07088
	17065.5		0.796561
	22352.3		1.04333
	23335.6	21424	1.08923
LPS+OA	35215.4		1.64374
	28980.4		1.35271
	28108.4		1.31201
	31102.2		1.45175
LPS+OA+siRNA	24214		1.13023
	21918.7		1.02309
	25790		1.20379
	25091.5		1.17119
