# Supplementary material for: The Mechanism of Lipopolysaccharide Escaping the Intestinal Barrier in Megalobrama amblycephala Fed a High-Fat Diet
Source: Front Nutr. 2022 Apr 7;9:853409. doi: 10.3389/fnut.2022.853409 (PMC9023073; doi:10.3389/fnut.2022.853409)
Supplement: Supplementary file 1 [file Data_Sheet_1.ZIP › raw data -/Fig. 6H-K.xlsx]

## Sheet: Sheet1
IL-1	18.76	14.74	20.53	6.03	21.1	10.17	12.33	14.36	17.99	24.4	19.54	12.2	50.94	64.93	38.86	48.19	29.76	25.49	15.94	23.24
Cell viability	103.149	99.1328	99.8631	97.8549	100.959	84.7102	98.22	95.8466	97.3072	101.141	98.7677	94.5687	72.2958	86.7184	71.7481	80.3286	94.2036	95.4815	90.9174	90.1871
Cytotoxicity	9.29904	4.59464	9.83221	4.78281	7.98181	7.51137	4.93963	8.01317	7.13502	15.6657	12.0903	7.41728	39.815	20.5896	34.4206	29.8103	16.064	18.0179	15.2893	20.0565

## Sheet: Sheet2
	IL-1	Cell viability	Cytotoxicity
C	18.76	103.149	9.29904
	14.74	99.1328	4.59464
	20.53	99.8631	9.83221
	6.03	97.8549	4.78281
OA	21.1	100.959	7.98181
	10.17	84.7102	7.51137
	12.33	98.22	4.93963
	14.36	95.8466	8.01317
LPS	17.99	97.3072	7.13502
	24.4	101.141	15.6657
	19.54	98.7677	12.0903
	12.2	94.5687	7.41728
LPS+OA	50.94	72.2958	39.815
	64.93	86.7184	20.5896
	38.86	71.7481	34.4206
	48.19	80.3286	29.8103
LPS+OA+siRNA	29.76	94.2036	16.064
	25.49	95.4815	18.0179
	15.94	90.9174	15.2893
	23.24	90.1871	20.0565
